# Supplementary material for: A Structural Landscape Depiction of Dynamic Stability Centers of Local Structure in Protein Thermostability Engineering
Source: Research (Wash D C). 2026 Jan 5;9:1054. doi: 10.34133/research.1054 (PMC12766707; doi:10.34133/research.1054)
Supplement: Supplementary 1 — The amino acid sequences of selected proteins in the paper Figs. S1 to S35 Tables S1 to S7 [file research.1054.f1.zip]

Archive with 2 entries (2 files):
- aeb6874_Suppl. Other File Type_seq1_v1.zip
- new-Supplementary.pdf
